# Supplementary material for: Multilocus Data Analysis Reveal the Diversity of Cryptic Species in the Tillandsia ionantha (Bromeliaceae: Tillansiodeae) Complex
Source: Plants (Basel). 2022 Jun 28;11(13):1706. doi: 10.3390/plants11131706 (PMC9269404; doi:10.3390/plants11131706)
Supplement: Supplementary file 1 [file plants-11-01706-s001.zip]

Archive with 1 entries (1 files):
- plants-1754943-supplementary.pdf
